# Supplementary material for: Enzymatic enhancing of triplet–triplet annihilation upconversion by breaking oxygen quenching for background-free biological sensing
Source: Nat Commun. 2021 Mar 26;12:1898. doi: 10.1038/s41467-021-22282-1 (PMC7997900; doi:10.1038/s41467-021-22282-1)
Supplement: Supplementary file 4 — Source Data [file 41467_2021_22282_MOESM4_ESM.xlsx]

## Sheet: Sheet1
Fig 2a						Fig 2b														Fig 2c			Fig 2d				Fig 3a													Fig 3b				Fig 3d				Fig 4b
430	515	375	645	910		430	2090	2820	2890	1720	1200	1480	90	620	860	450	490	420		415	69233200		10	0.05	55		0	493	562	574	556	615	652	590	659	658	688	648		0.1	106.875	2.69		0.1	106.175	2.26918		0	167
431	475	435	655	930		431	1120	2370	1040	1980	1060	930	1370	-160	80	10	550	360		351	58593000		30	0.1	110		1	544	606	584	624	603	633	624	637	662	671	718		0.2	71.1125	2.59		0.2	70.1125	2.95927		1	150
432	360	450	585	825		432	1820	1050	2920	1330	1960	1150	940	310	680	280	300	170		291	47376800		50	0.2	220		2	521	595	598	646	581	597	634	643	671	677	715		0.3	61.8225	2.77		0.3	61.075	1.76328		2	246
433	485	450	580	805		433	-70	740	160	1870	1550	370	520	240	810	-10	310	90		252	40769200		70	0.35	385		3	566	538	640	566	632	628	614	667	681	668	721		0.4	50.3	4.33		0.4	48.7	1.57056		3	200
434	505	360	675	935		434	100	910	1430	500	1300	460	640	170	340	240	340	480		208	34597500		110	0.55	605		4	515	557	577	558	612	618	634	656	710	701	765		0.5	37.45	2.11		0.5	34.45	1.32035		4	109
435	495	405	700	955		435	0	1750	1190	620	-970	310	350	-420	680	650	680	250		150	23807400		130	0.78	858		5	503	499	572	563	590	580	674	632	703	703	786		0.7	30.975	2.13		0.7	30.4	1.21929		5	184
436	505	475	560	910		436	240	400	1750	1440	840	-160	120	290	370	410	620	380		135	20802200		150	0.9	990		6	532	584	601	580	616	627	673	667	741	698	875		1.1	25.3	1.5		1.1	24.475	1.466		6	104
437	495	465	670	900		437	-1010	1230	540	1010	210	180	30	-70	110	-90	350	360		90	8921020		200	0.85	935		7	526	575	600	615	622	632	629	668	756	789	976		1.5	20.8425	1.94		1.5	20.175	1.61323		7	129
438	420	400	700	875		438	-210	1160	-1200	1170	440	110	-310	-280	460	-30	680	340		50	1780780		400	0.91	1001		8	499	588	602	580	600	683	655	719	790	854	1091		1.7	19.735	1.19		1.7	18.4375	0.95862		8	135
439	450	465	645	1040		439	-750	2540	490	-370	60	510	-270	1220	580	230	490	240		21	251835						9	495	541	596	632	644	667	670	708	808	907	1396		2	16.0175	1.68		2	16.0625	0.80765		9	128
440	490	430	800	930		440	-450	640	350	650	430	100	120	490	430	-190	540	210		13	135360						10	525	608	610	551	667	642	672	763	947	1111	1881										10	173
441	405	400	580	1020		441	-620	1840	-230	0	50	580	-890	-1150	260	-290	280	410		10	100345						11	574	600	587	606	625	622	659	818	1077	1365	2481										11	170
442	455	535	615	910		442	870	-560	740	1210	770	260	190	-140	-160	100	550	450									12	496	554	567	623	647	623	661	820	1207	1733	3822										12	308
443	530	490	585	1155		443	180	1250	-510	1280	-250	470	-300	-320	-280	180	370	330									13	469	576	609	619	561	682	665	865	1410	2372	6374										13	203
444	345	390	685	1115		444	1280	1600	300	1330	-350	1200	-300	210	490	90	550	230									14	471	561	585	578	658	691	726	949	1856	3461	11793										14	250
445	430	380	605	1290		445	2820	3460	3330	2670	2320	60	1900	1000	30	70	480	170									15	546	528	555	587	636	652	714	1050	2617	5634	24695										15	263
446	485	365	675	1645		446	2540	5130	1930	3740	2420	1560	1560	1040	550	240	140	70									16	519	596	560	635	598	689	785	1468	3748	9693	42534										16	296
447	355	340	545	1890		447	990	1590	-170	520	950	-150	-380	300	390	380	30	300									17	517	572	619	593	629	729	834	1811	5631	18551	57583										17	269
448	380	390	620	2885		448	630	1360	1230	940	440	810	-920	130	260	-280	140	20									18	512	637	628	605	654	722	924	2141	9207	33634	69953										18	167
449	480	345	760	4145		449	2440	1840	1770	2320	1930	880	60	-320	320	10	190	160									19	519	582	646	657	591	752	992	2868	15992	47547	79362										19	150
450	450	465	650	6335		450	3230	4770	2570	2770	3180	1730	-10	-50	410	-60	260	410									20	569	558	599	624	660	788	1047	3899	28589	59929	85894										20	246
451	495	440	595	9805		451	5550	6580	6120	4630	4560	2220	2690	630	-190	-260	610	330									21	533	582	661	614	681	782	1190	5564	44151	71585	90399										21	200
452	440	480	730	14390		452	11730	11820	8540	6210	6270	3320	2360	980	340	-90	170	330									22	543	611	598	601	652	861	1451	8133	58779	81318	93591										22	167
453	405	420	685	20630		453	16200	14930	11820	10070	10460	5360	4560	2280	10	-60	170	110									23	535	613	639	625	678	927	1836	13061	71132	87470	95182										23	150
454	490	500	765	30255		454	30190	27250	22440	17490	14770	10680	9190	3750	830	-200	250	210									24	523	558	614	663	667	994	2396	22226	81055	91250	97858										24	246
455	465	440	710	42080		455	48210	43040	35640	28150	25490	17480	13960	5490	1460	30	290	250									25	563	584	597	652	655	1098	3424	36796	89384	95147	99208										25	200
456	475	435	590	56535		456	82350	70290	57510	47010	42900	28760	25770	11140	3020	-50	110	240									26	521	604	583	641	725	1175	5064	51675	93977	97533	99155										26	109
457	515	445	705	71975		457	134100	112520	90840	73920	66050	44710	38590	16460	2820	220	320	220									27	509	609	608	681	693	1253	7920	64857	97300	98979	99275										27	184
458	410	445	645	88065		458	208830	175670	142590	114050	103800	69710	60850	25260	4620	700	530	270									28	517	584	634	659	762	1552	14852	75793	100375	99798	100545										28	104
459	435	480	740	103490		459	300150	256010	205890	167990	151650	102840	87360	36890	6600	750	500	320									29	597	650	620	651	754	1994	25465	84104	102207	100541	100409										29	129
460	475	465	735	115090		460	420120	355420	287800	232940	212350	142470	123790	52560	10160	1070	800	350									30	534	592	702	641	759	2474	37794	90680	103269	101408	100327										30	135
461	415	525	780	124545		461	547980	459020	372900	303990	274290	184790	161670	69910	13310	1170	1020	840									31	578	554	641	642	820	3530	49280	95533	103601	101340	100904										31	128
462	515	425	690	131435		462	688480	578120	464000	379460	342750	236480	205750	86920	16800	2830	940	730									32	542	613	630	690	848	5097	59963	98660	104667	101362	100237										32	173
463	450	465	675	136120		463	807960	686520	547980	445120	406850	277790	240170	100070	19960	2670	1400	770									33	533	643	662	639	870	8598	68798	101283	105393	102203	100750										33	170
464	455	600	710	138080		464	929620	779250	637030	513490	462960	315910	277740	119610	21880	2370	1220	990									34	499	671	686	764	869	15149	76933	102591	105524	101373	99760										34	308
465	420	375	705	138930		465	1019710	863130	694490	562060	506840	349940	305760	130190	24940	3640	2010	1270									35	500	611	651	690	935	24608	82313	104448	105674	101093	99138										35	203
466	530	470	655	135215		466	1089690	917370	747760	603240	544580	377050	329550	138640	27410	3480	1850	1250									36	518	623	651	733	999	34842	86921	105124	105771	101978	99316										36	250
467	500	455	770	132390		467	1130850	956180	768560	626240	565690	387920	336130	144300	27600	4270	1670	980									37	513	590	672	738	1151	44382	90974	105849	105231	101928	99205										37	263
468	425	465	615	124920		468	1151820	972770	790230	641870	571500	395310	349250	147500	28790	3790	1330	1090									38	575	589	698	741	1316	52746	93474	105890	106036	101013	98750										38	296
469	470	545	705	121605		469	1155800	978970	790480	641480	577110	398390	347970	148630	29560	4140	1710	1370									39	524	600	690	840	1373	61445	95553	106433	105612	100419	98574										39	269
470	505	500	615	116960		470	1156590	973580	788260	642430	577560	399830	348290	147010	28850	4110	1960	1040									40	543	607	693	850	1692	68801	96840	105660	105738	100831	97730										40	104
471	420	520	760	113900		471	1142960	962960	785330	638700	571770	397230	344570	148980	29270	3970	1840	1340									41	523	591	748	827	1857	74771	97762	106237	105968	99999	98154										41	129
472	500	380	575	110420		472	1136310	964540	777130	632460	570520	392820	340760	146050	28020	4100	1860	1380									42	569	637	691	972	2509	80141	98879	106987	105732	100084	97666										42	135
473	410	550	675	109320		473	1125820	952850	772880	626410	567900	389220	341890	144530	28950	3840	1940	1150									43	553	644	801	998	3303	84466	98736	106751	105201	100520	96833										43	128
474	430	385	750	107165		474	1121980	947370	762240	627140	559960	389110	338220	145750	28990	4100	1490	970									44	533	624	758	1117	4560	87683	98617	106926	105205	100669	97441										44	173
475	520	505	655	106405		475	1115810	946560	764350	636160	559450	387620	338820	144120	27510	3750	2070	1110									45	543	605	759	1205	6539	91463	98758	106149	105477	100347	97326										45	170
476	540	440	695	104900		476	1125300	951080	769670	650690	561350	386030	339490	145020	28070	3740	1550	1230									46	552	625	820	1325	10028	93911	98523	106761	104412	99958	97616										46	308
477	550	460	675	109100		477	1136770	959650	771230	675180	569990	391740	340040	146420	29170	3820	2200	1420									47	510	653	851	1496	16115	95299	98471	106132	105525	99537	96900										47	104
478	445	405	720	110060		478	1156300	976160	789440	692390	577330	396640	345180	150440	29150	4050	2010	1060									48	527	665	791	1734	26285	96472	98417	106533	104174	99246	96794										48	129
479	445	505	770	113545		479	1181440	998210	806520	702660	587760	407040	358090	152460	30340	4290	1790	1210									49	526	619	877	2075	35798	96310	98645	106091	104295	99335	96544										49	135
480	445	460	735	115325		480	1204830	1021330	824370	718860	596440	416200	362310	156750	30530	3870	1750	1310									50	604	646	957	2564	44968	97709	97584	105567	104349	98883	97333										50	128
481	445	480	620	119070		481	1234930	1036180	836260	735940	614690	422520	369430	159130	31340	4870	1760	1350									51	514	663	976	3357	52651	97942	98075	105087	103496	99327	97100										51	173
482	410	495	675	122420		482	1254030	1070140	862610	752000	629850	434440	382320	162490	31780	4250	1900	1020									52	505	659	1113	4737	60513	98553	97317	105116	103511	99262	96867										52	170
483	455	475	645	125475		483	1279760	1083570	880100	764750	641290	438830	386700	164850	31750	4600	1780	1160									53	547	663	1220	6356	67639	98200	97125	104990	103767	99090	96599										53	308
484	535	560	735	127790		484	1308020	1106020	892200	782450	655780	451210	394470	171370	32050	4530	2040	1250									54	513	738	1322	9612	74663	98462	96777	105123	102966	98216	95649										54	104
485	575	475	690	130695		485	1325990	1124900	910420	797180	664380	457040	398260	171030	33990	4580	1940	1310									55	563	694	1482	14066	81413	98618	96941	104466	103084	97797	96062										55	129
486	415	495	705	130795		486	1353160	1134190	922220	803020	674950	461560	402630	173730	33430	4640	1900	1210									56	573	690	1691	19100	86157	98934	97712	104340	102154	98711	96429										56	135
487	415	435	675	133300		487	1351230	1144140	926280	814610	671330	467530	407660	174900	34010	4240	1970	1430									57	491	690	1876	23724	90675	99199	96525	104054	103059	97209	95592										57	128
488	405	535	675	133055		488	1354820	1142200	925970	812080	675400	466600	405660	173670	34490	4600	2270	1280									58	542	695	2275	27762	93703	98427	96750	103925	103284	97740	95149										58	173
489	470	435	620	131990		489	1345890	1127020	917510	801250	669720	461100	403190	172720	33040	4720	1950	1420									59	542	687	2623	31712	96651	98450	96863	103885	103307	97848	95765										59	170
490	520	540	655	128520		490	1307280	1109570	895580	786580	660870	452530	396020	167820	33770	4310	1760	1020									60	512	728	3292	35073	99077	98465	95962	103420	103583	96997	95480										60	308
491	430	445	675	126010		491	1284160	1080300	873560	767590	639660	439710	387700	165830	33060	4680	2080	1360									61	520	744	4403	39751	100462	99073	96440	103088	103044	97833	95111										61	470
492	470	440	690	124190		492	1252470	1050790	851970	742970	620530	426860	375570	161600	31250	4200	1880	1380									62	510	784	5873	45141	102123	98633	95684	102939	103620	97461	95342										62	536
493	395	445	685	116970		493	1200950	1012460	820280	715560	598910	408510	360540	155790	30940	4250	1570	1200									63	528	807	8164	49923	102564	98863	96581	102626	103484	97322	94889										63	478
494	460	395	635	113050		494	1159840	970260	788950	686410	576020	395090	344580	151110	30120	4090	1850	1200									64	507	783	11321	55952	103591	98812	96134	103196	103802	97069	94522										64	498
495	470	425	640	107520		495	1098730	926190	747790	656440	546330	376580	327610	140640	27800	4090	1870	1000									65	561	780	14801	60932	103890	98280	95805	103290	104063	97298	94052										65	432
496	525	460	675	100095		496	1050880	879050	706260	617450	519650	358840	309590	133510	26160	3600	1900	1130									66	525	828	18879	65355	104542	98520	95956	102678	103750	96901	93875										66	421
497	465	375	680	97125		497	998300	833470	678170	586730	495600	335790	294500	126150	25630	4210	1430	860									67	562	883	22852	68623	104747	98609	95784	103156	103847	96432	94195										67	543
498	415	420	635	89780		498	934150	786470	634170	552110	466930	316850	278680	121200	22550	3310	1630	1320									68	516	897	27400	71682	104899	98179	95518	103032	103399	96756	93955										68	480
499	455	450	700	85550		499	883460	745720	603420	523530	436810	302010	266340	113240	21020	3170	1730	1160									69	552	876	32261	74860	105676	98845	95314	102673	103758	96923	93629										69	518
500	460	445	720	78520		500	841780	712890	568920	498810	412990	286620	249140	107720	21230	2900	1150	1050									70	528	968	37727	77902	105107	98883	94967	103385	103816	96773	92798										70	607
501	480	570	650	74155		501	791820	671740	549220	474200	393280	268280	238950	103270	20450	2670	1460	1000									71	529	1010	43350	79517	105836	98065	95178	103526	103177	96306	93062										71	674
502	455	415	765	70690		502	760770	643450	515630	453180	377370	258040	225240	97370	19480	2640	1340	940									72	526	1004	48578	81484	105846	98324	94645	103525	103289	96240	93273										72	651
503	480	500	545	66915		503	726160	609280	492310	427510	360400	247690	212910	90960	18020	2850	1670	550									73	530	1054	52520	83182	105781	98563	95322	103534	103235	95836	93434										73	664
504	530	400	685	63175		504	689400	584240	473010	409910	345490	235490	204640	88400	17340	2420	1170	780									74	522	1131	56614	84807	106637	98446	94865	103678	103731	96467	92464										74	807
505	480	490	645	59390		505	659040	560700	450320	391170	326760	225160	195070	83540	16410	1910	890	580									75	533	1307	59564	85143	106265	98826	94961	103091	103377	96172	93262										75	875
506	475	535	680	55450		506	630160	535790	431930	378150	312100	217180	186720	80460	17650	2390	1100	700									76	525	1308	62245	86160	106622	97964	94678	103233	103380	96044	92376										76	989
507	465	500	745	54190		507	609380	514840	413030	360850	301740	209160	181650	78250	15050	2300	1230	360									77	541	1402	65291	87200	106470	98174	95244	103613	103387	95674	92955										77	1055
508	460	495	665	51370		508	590890	500190	401970	349580	294930	199230	172700	76460	15340	1990	1070	880									78	546	1537	67459	87572	106304	98846	95175	103347	103094	96267	92999										78	1174
509	445	505	640	49430		509	572070	481390	390390	342270	280880	194940	170120	72550	14990	2400	960	720									79	516	1690	70239	88082	106729	98437	94762	103855	103033	95810	92492										79	1305
510	495	435	745	49255		510	553860	467620	379150	330360	276340	191250	164850	72360	13740	2290	1010	680									80	543	1816	73092	88751	105577	97777	94688	103469	103319	95581	91700										80	1475
511	530	475	695	47325		511	545450	458930	369950	321260	272550	186010	162970	68670	13380	1690	1050	690									81	546	2284	74378	88777	106385	98122	94654	103555	102595	95990	92082										81	1894
512	430	500	625	45755		512	527330	450100	361230	314800	265650	182240	161390	69730	13150	1950	940	720									82	498	2415	76882	89072	106592	98192	94634	103522	102889	95559	92390										82	2186
513	450	550	670	44605		513	526590	443380	359330	313700	260260	177690	157940	66490	12770	1890	690	620									83	562	3122	78785	88596	106991	97787	94909	103279	102626	94756	92463										83	2382
514	500	470	675	43745		514	516870	437230	353510	306940	256380	176130	157530	66660	12970	1230	830	830									84	510	3626	80698	89360	106503	97158	95269	103638	102400	95565	92178										84	2936
515	350	380	805	42770		515	509440	434110	352580	307140	255190	174970	153100	63380	12580	1820	1070	740									85	519	4906	82543	89665	106810	97865	94375	103405	102530	94780	91664										85	3520
516	370	450	705	43705		516	500980	431340	345020	302230	253220	173670	150490	64150	12880	2190	920	720									86	554	6622	83817	88665	106707	97289	94123	103949	102536	95792	91712										86	4549
517	430	435	690	43260		517	495940	423410	340830	298640	249190	172460	152500	63290	12230	1710	850	520									87	542	8815	85672	89456	106358	97154	93964	103516	102179	95346	92100										87	6088
518	445	480	650	42265		518	491810	420160	338280	296830	246740	170780	149990	64970	12450	1660	990	600									88	542	11379	86460	88989	106424	97175	94127	103201	102016	95101	90956										88	8703
519	480	435	645	41630		519	488730	413410	333590	294790	245870	170060	148610	62560	12320	1810	870	600									89	544	13819	87357	89197	105964	97351	94384	103513	101890	94871	90852										89	12495
520	445	345	640	41085		520	485240	408410	330200	293580	243720	166670	146070	63790	12990	1870	670	930									90	538	16439	87806	89738	105940	97373	93896	103727	102209	94551	91099										90	16852
521	455	465	685	40670		521	477800	408800	329550	288880	239030	162940	144260	62140	12160	1180	1080	300									91	563	18523	88391	89079	105955	97360	94020	103040	101692	93902	90690										91	21353
522	530	465	640	39155		522	474060	396410	320030	285090	236650	163320	140940	61460	12470	1340	1070	700									92	529	20846	88971	89620	105378	96890	93747	103269	101237	94158	90634										92	25673
523	510	440	700	38975		523	462140	390970	314850	276860	228780	158010	138410	60750	11840	1610	680	740									93	546	22445	88231	89106	105670	96291	93125	102505	100703	94026	90798										93	30101
524	510	400	660	37500		524	450480	382130	312140	272030	226280	153390	136780	59030	11110	1580	770	470									94	503	24563	89016	89351	105233	96611	93237	102949	101486	94090	90208										94	33189
525	475	465	730	36105		525	441810	373590	307560	266020	217790	151150	131500	56120	11350	1690	590	340									95	494	26572	89404	89741	105276	96612	93573	102761	101084	93289	90648										95	36939
526	445	455	680	35330		526	428160	364180	296490	258520	215060	147800	129300	54110	10760	1710	480	570									96	510	28627	89679	89222	105531	96298	92854	102702	101234	93082	90300										96	40481
527	445	490	665	34340		527	418650	351770	286340	252090	207040	141750	124800	52970	10300	1640	810	600									97	496	30752	88792	89134	105825	96132	92848	102499	101439	92971	90360										97	43583
528	390	485	625	32870		528	401080	340850	276990	241730	200590	138500	121310	51450	11050	1400	450	530									98	496	32558	90336	88544	104553	95191	92668	102449	100795	92809	90610										98	46269
529	485	455	705	31515		529	387670	333400	265820	235900	193390	133580	117770	50940	9830	1160	550	370									99	530	34108	89345	88943	104618	95606	92645	102198	100649	92794	89748										99	48417
530	450	395	805	29755		530	372470	316400	257370	228190	187170	128140	110530	49700	9970	1690	860	490									100	527	35881	89552	88431	104508	95502	92896	101805	100227	92656	89791										100	50737
531	370	440	665	29380		531	361450	307850	246480	218160	179120	124700	109900	46030	9850	1310	580	690									101	534	38455	89845	88612	104497	95617	92762	102289	100711	92084	90013										101	52838
532	435	590	715	27650		532	346430	296610	237530	205520	171480	119350	103890	45770	8750	820	890	360									102	528	39934	89785	88134	104321	94946	92270	101699	99965	92019	89533										102	54772
533	455	455	690	26570		533	334010	281510	227770	199210	167500	114130	101190	42590	9150	1170	470	700									103	576	41664	90410	87732	104574	94809	91762	101129	99744	91999	90764										103	56000
534	525	540	715	24750		534	315110	267370	213680	191140	156770	108590	95650	40710	8330	1190	620	490									104	578	42970	90155	87813	104515	94134	92056	101464	98853	91622	89940										104	57612
535	530	510	750	22885		535	298350	255900	205940	178610	150330	104020	89720	39280	7510	1170	640	420									105	572	44663	90492	87917	105161	93947	91557	101606	99813	90996	89276										105	58573
536	470	465	620	22220		536	285050	244850	198580	171390	143700	98410	87480	38040	7870	1230	550	480									106	545	46602	90535	88452	103654	94189	91533	101613	99605	91192	89632										106	59160
537	505	460	675	20885		537	271980	231670	187500	163080	136920	95350	84630	35530	7510	750	490	590									107	527	47707	90586	87578	103678	93804	91241	101245	99180	91059	89472										107	60195
538	515	505	590	20135		538	259360	217370	175920	158440	128770	90150	79090	32120	6430	860	760	520									108	553	49081	91256	87619	103924	93800	91172	100561	99056	91087	89690										108	60990
539	375	445	685	19050		539	245280	207270	166560	145880	121750	83080	74580	32950	6990	1330	460	420									109	561	50299	90702	87641	103777	93048	91054	100802	98778	90404	89266										109	61648
540	525	530	665	18120		540	233250	195400	158610	139970	114430	80980	69700	30350	6420	1170	580	500									110	563	51967	90646	87642	103367	93491	90949	99987	98629	90248	89574										110	62018
541	455	415	655	16605		541	217290	185440	152580	134220	107960	74960	65800	27730	6000	550	600	160									111	561	52526	90462	87547	103098	93108	91104	100151	98474	89817	89517										111	62257
542	385	485	695	15705		542	208790	176210	144140	125430	104630	71030	61860	27130	5600	730	230	450									112	576	54365	90771	87978	103335	91893	89833	99749	98478	90073	89327										112	63491
543	450	435	610	14735		543	201010	170500	137090	121910	101390	67280	61380	26000	6030	770	650	480									113	560	55650	91057	87618	102891	92254	90016	100246	98111	89091	89697										113	62844
544	445	370	700	14850		544	187750	162240	132470	115800	94720	66140	58970	24970	5080	650	110	390									114	504	56720	91304	88034	102644	91644	90302	99753	97607	89320	89922										114	63776
545	435	490	595	13295		545	185190	153320	127230	110270	91480	64920	54680	25020	5770	760	330	740									115	544	57896	91461	87239	101809	91743	90275	99277	97509	89569	90032										115	64231
546	600	410	685	12940		546	172230	143080	119380	104720	85440	58440	50460	20860	4300	70	830	340									116	597	59389	92055	87295	101850	91241	89577	99075	97291	89030	90009										116	64458
547	470	535	675	12015		547	160440	136510	109570	97330	82360	56040	47550	19720	4210	420	460	560									117	506	60910	92465	88175	101714	91559	90109	99496	97135	89070	89637										117	65190
548	470	390	680	11785		548	154590	131660	103970	93320	74960	54690	46080	20410	4470	560	450	450									118	537	62433	92129	88134	101644	91053	90847	99085	96651	88114	90279										118	64977
549	470	445	685	10965		549	147300	125450	101780	88620	73350	50260	44680	18270	4170	480	420	590									119	558	63859	93525	88168	100924	90687	90585	98529	96880	88866	90589										119	64941
550	510	455	675	10485		550	139160	119910	96140	88140	71960	47930	42340	17300	4100	420	450	680									120	521	65678	93371	87557	100655	91070	90798	98430	96065	88487	90325										120	64503
551	435	425	770	10255		551	132310	114760	95140	81540	68770	47470	42370	16600	4180	660	360	590									121	493	66579	93480	87427	100804	90372	90445	97896	95874	88603	90704										121	64833
552	420	410	675	9525		552	132320	110300	90570	79820	65530	45780	40610	18030	3920	260	430	260									122	546	68886	94271	88025	101274	90698	90762	97386	95833	88563	90650										122	65675
553	455	400	740	9730		553	126430	108910	87400	77450	62670	43430	38710	15830	3170	610	620	660									123	512	70316	94172	87752	99948	90308	90832	98108	95534	87982	90686										123	65377
554	555	460	715	9340		554	119240	103780	83820	74010	61810	43070	36410	16290	4190	440	780	350									124	534	71463	94859	87849	99333	90721	90661	97530	94920	87691	90743										124	65182
555	395	410	705	8730		555	117090	101770	80440	73280	59540	42180	36190	15340	3690	680	560	640									125	532	72941	94494	88264	99295	90338	91500	97120	94297	88046	91355										125	65585
556	490	550	710	8280		556	115440	96540	79970	69680	58410	40150	34880	13720	3600	550	760	660									126	556	73911	95088	88436	98654	90260	91372	97092	93960	87932	91029										126	65801
557	440	445	650	8200		557	106260	95040	75940	68310	54870	37790	32880	15030	3490	550	390	680									127	524	74703	95160	88818	98778	90518	90494	96451	93781	88448	91431										127	66314
558	425	470	670	7395		558	104670	89690	74160	65000	53560	37260	32450	14350	3080	440	440	420									128	580	75707	95432	88430	98769	90218	92012	96320	93572	88542	91865										128	66347
559	455	400	645	7110		559	101950	86350	70580	64240	51140	36960	31620	13110	3250	760	350	410									129	526	77001	95876	88757	97705	90307	91355	95629	93515	88707	92309										129	65737
560	435	425	710	7440		560	95610	84190	69080	60860	49010	33930	29280	12600	2530	760	460	370									130	522	77434	95801	89013	97038	90155	91619	95932	92668	88746	92184										130	66495
561	470	465	790	7190		561	93050	79230	66200	58660	48370	32730	28700	11670	2320	610	520	360									131	537	78233	96412	89179	97469	90301	91650	95389	92446	88583	92715										131	66524
562	485	550	565	6635		562	88520	77220	65330	56640	44550	30170	27790	11710	3000	300	340	540									132	524	78574	97096	89852	97069	91000	91745	95308	91927	89614	93146										132	66656
563	445	525	770	6330		563	85810	75170	59070	53000	44020	30780	24790	12030	2850	700	490	420									133	567	79436	96470	89906	96630	91404	91981	94611	92244	89456	92594										133	66886
564	445	520	670	6210		564	82340	71970	57640	52570	42130	28400	26130	11030	3120	220	630	470									134	562	80416	97713	89855	95810	91157	91922	94369	90670	89888	93209										134	66872
565	495	405	740	5925		565	77180	65950	54420	50110	38880	27000	23970	9760	2680	780	260	460									135	579	80295	97727	90567	95937	90903	92365	94032	91043	89262	93681										135	66952
566	415	485	725	5490		566	73280	63130	51590	46480	37910	26960	21890	10030	2950	340	360	480									136	523	81251	97404	90280	95777	91417	92626	93840	90930	90116	93472										136	67092
567	510	500	760	5320		567	69660	62190	49840	44950	36060	25110	22510	9920	2540	560	580	710									137	527	81517	97768	90895	95061	92013	93000	93971	90260	90225	93883										137	66604
568	460	470	645	5220		568	67530	58850	46110	41570	33950	22230	20020	9280	2040	830	180	870									138	557	81885	98030	91256	94420	91424	92811	92513	90453	90609	94379										138	66798
569	380	445	600	4790		569	61630	53530	42260	39930	32590	21910	19200	9380	2050	730	730	400									139	550	82619	98434	91396	94550	91944	93274	92616	89571	90090	94043										139	66343
570	520	420	810	4175		570	59650	50900	41520	38010	30040	20420	18410	8580	2410	830	180	470									140	533	82940	98358	91992	94320	92433	93171	92240	89739	90888	94609										140	66742
571	395	530	700	4250		571	56910	49210	40670	36120	29590	21510	17400	7790	1560	800	550	800									141	574	83590	99262	91881	93333	92501	93780	91869	88901	90540	94422										141	66802
572	445	520	580	4040		572	51740	45610	38800	34660	27890	20510	17540	8060	2650	780	410	820									142	569	84473	98248	91993	93707	92923	94132	91582	89058	91342	95756										142	66839
573	545	495	785	3855		573	50570	44510	36000	31190	27910	18790	15580	7020	2530	540	470	490									143	526	84563	99291	92874	93073	93719	94268	91306	88942	92044	95371										143	66888
574	390	540	645	3875		574	46440	42600	34220	31150	25970	17290	14080	6920	1960	640	430	520									144	523	85116	99488	92991	92889	93948	94415	90751	88601	91893	95214										144	67311
575	495	525	845	3600		575	44700	41590	33100	31580	23730	15880	16050	6380	1960	700	630	840									145	561	85319	99547	93725	92795	94485	95477	90670	88370	92213	95856										145	66983
576	475	435	825	3585		576	43110	40260	32300	27420	22620	16700	14600	6490	2240	660	670	700									146	538	86086	100061	93684	91904	94384	95476	89937	88463	92031	95983										146	67103
577	455	545	790	3225		577	40990	37280	29230	28660	23680	16020	13100	6730	2520	940	950	930									147	542	86323	100192	94041	92808	94873	95200	89802	88211	92356	96656										147	66822
578	355	525	860	3015		578	39980	35160	28430	27580	20840	15770	13980	7060	1920	1200	1000	550									148	520	87288	99467	94816	91922	95266	95971	89290	87520	93111	96292										148	66621
579	395	605	975	3375		579	38090	35580	27310	26810	22160	16240	13070	6950	2780	1520	650	610									149	511	87293	100121	94405	90816	95196	96534	89088	88102	93195	96416										149	67150
580	525	495	915	3160								12860	12850	5980	3000	850	1060	870									150	553	88270	100849	94901	91082	95792	96046	88812	87091	93337	96831										150	67014
581	455	490	960	3365																							151	553	88532	99956	95497	90784	96111	96366	88837	86982	93510	97173										151	67195
582	550	500	1125	3090																							152	550	88798	100769	95633	91221	96424	96530	88604	87207	93833	97195										152	66504
583	510	495	1065	3310																							153	579	89584	100917	95775	90931	97051	97329	88318	86777	93921	97763										153	66594
584	610	555	1145	3340																							154	510	89582	101391	96268	90745	96911	97228	88136	87124	94375	97470										154	66687
585	500	495	1230	3370																							155	539	90351	102012	96667	90285	97376	97586	88113	86316	94178	97784										155	66826
586	605	570	1315	3410																							156	622	90608	101995	96692	90658	97411	97901	88083	86720	94162	97498										156	66805
587	640	635	1535	3745																							157	550	90517	101480	97204	89796	97769	97732	87804	86537	95920	97768										157	66514
588	675	495	1755	3820																							158	590	91422	102328	97931	90348	97796	97996	87872	85916	95516	97843										158	66571
589	685	560	1740	3950																							159	560	91066	102483	98290	90237	98492	97325	87347	87112	96316	97989										159	66530
590	505	610	1905	4145																							160	583	91637	102096	97587	89423	98649	98403	87145	85698	96517	97923										160	66981
591	625	565	2070	4185																							161	542	92110	103047	97708	89179	99516	98457	86775	86468	96264	98197										161	66641
592	845	850	2120	4635																							162	593	92780	102970	97873	89337	98820	98803	86430	85856	96588	98699										162	66915
593	745	760	2600	4545																							163	562	92170	102673	98441	89050	99672	98500	87533	86669	96160	98330										163	66373
594	780	865	2645	4970																							164	556	92660	103719	98770	89426	99224	98848	86849	85905	97091	98826										164	65887
595	715	895	2675	5140																							165	610	92935	102867	98570	88975	99826	98603	87199	85730	97132	98781										165	66483
596	835	740	3010	5480																							166	553	92940	103026	99199	89017	99617	99702	87125	85472	97149	99009										166	66507
597	925	915	3155	5855																							167	540	92842	102906	99621	88759	99951	99468	86658	86870	97286	99044										167	66569
598	915	945	3295	5945																							168	549	93701	103950	99312	88906	100037	99968	87476	86511	97725	98654										168	66270
599	910	885	3475	5870																							169	538	94126	102566	99369	89014	100638	100089	86567	86502	97596	99055										169	66413
600	910	865	3345	5560																							170	523	94563	103756	99863	88853	100143	100321	87008	86421	97858	99751										170	66375
																											171	583	94551	103818	99482	88742	100050	100673	86868	86181	97512	99421										171	66242
																											172	545	94299	103581	100128	88514	100808	100122	87544	86749	97685	99210										172	66344
																											173	535	94646	103768	100725	88568	100554	100096	87408	86664	97604	99176										173	66192
																											174	573	94132	103602	100862	88793	101113	100348	87593	86839	98520	99275										174	66092
																											175	591	94543	104075	100360	89025	100853	101471	87925	87212	97511	99179										175	66249
																											176	540	94340	103944	100471	88372	101699	100888	88102	87303	97889	99333										176	66268
																											177	536	94713	103787	100676	88781	100832	100894	87855	87823	98469	99939										177	66059
																											178	533	95633	103833	100991	89011	100892	100918	88287	87824	98571	100349										178	66022
																											179	564	94861	103360	101160	88662	101199	101540	88070	87643	98397	99104										179	66198
																											180	541	95434	103777	101076	89118	101414	101084	88437	87709	98715	99252										180	66172
																											181	538	96019	103958	102006	89162	101261	100979	88809	87919	98841	100000										181	66162
																											182	524	95496	103667	101340	89266	101199	101053	88800	88588	99362	100614										182	65899
																											183	541	95234	103730	101865	89717	102255	101672	88547	88516	98321	99820										183	66073
																											184	558	95292	104326	101905	89758	100875	101604	89417	88934	99107	99574										184	66355
																											185	548	95976	104460	101782	89502	101140	101337	89801	89349	99157	99615										185	65794
																											186	564	95514	104872	102576	90248	101285	101610	90253	89621	98827	99240										186	65963
																											187	523	95965	104872	102013	90393	101177	100972	89859	89606	98741	100582										187	65740
																											188	553	96148	104258	101819	90084	101883	100989	89876	90213	99516	99855										188	65476
																											189	548	95906	104879	102280	90213	101573	101690	90882	89967	98824	100059										189	65896
																											190	569	95977	104342	102223	90790	101585	101115	91030	90891	99350	99674										190	66168
																											191	550	95811	104014	102060	90648	101952	101075	91346	90618	99479	100173										191	66386
																											192	546	95780	105281	102329	91095	101608	101249	90770	91101	98961	100360										192	65772
																											193	530	96378	104364	102540	91418	101252	101159	92027	90851	99401	100016										193	66338
																											194	587	96993	104324	102592	91302	101546	101302	92102	90807	99559	100487										194	65825
																											195	618	95682	105218	102907	91971	102257	101550	91988	90841	99152	100452										195	66391
																											196	587	96297	105344	102039	92286	101793	101541	92768	91808	99535	99844										196	65367
																											197	578	96031	105070	102691	92310	102602	101443	92904	91473	99712	100168										197	65954
																											198	523	95942	105128	102124	92514	101866	101890	92263	91594	99294	100062										198	66340
																											199	579	96226	104724	103336	92535	102120	101290	93245	91944	99834	100165										199	66002
																											200	561	96552	105299	102876	93225	102474	101438	92673	92735	99386	100121										200	66224
																											201	520	96557	105185	102257	92671	102055	101205	92686	91775	99528	100329										201	66520
																											202	559	95772	105012	102710	93419	102038	101473	93666	92433	99347	99912										202	66161
																											203	579	96278	105295	102310	93751	102412	101421	93751	92704	99728	100186										203	66100
																											204	585	96022	105042	103198	93967	101761	101819	93942	92398	99322	100676										204	65890
																											205	558	96944	104941	103255	93417	102259	101663	94086	92643	99693	99456										205	66241
																											206	586	96364	105366	102501	93659	102716	101529	94110	92698	99782	100301										206	66167
																											207	578	96118	105641	101952	94227	102441	101465	94576	93097	99566	100607										207	66552
																											208	591	96388	104927	103166	93970	102390	101443	94745	93209	99451	100124										208	66220
																											209	545	96828	105205	102429	94288	102257	101448	94558	93333	99730	100467										209	65937
																											210	553	96741	105217	102666	94149	101628	101467	94716	93259	99514	100594										210	66518
																											211	515	96379	104929	102663	95073	102377	101062	95136	93222	99529	100116										211	66412
																											212	583	96380	105406	102201	95348	102758	101571	94909	93530	99600	100587										212	65460
																											213	557	97226	105327	102610	95399	102194	101781	95131	93668	99728	100152										213	66360
																											214	561	96830	105035	101906	95498	102334	102004	94493	94502	99761	100701										214	66155
																											215	534	97125	104572	102248	95376	102698	101261	95174	93318	99799	100391										215	66391
																											216	561	96254	105571	102332	95722	102897	101540	95208	93745	100042	100264										216	66443
																											217	536	96908	104651	102776	95513	102644	102138	95315	93510	99196	99827										217	66318
																											218	579	96810	104673	102379	95960	102472	102084	95456	93804	99632	100289										218	66696
																											219	554	96528	105301	102857	96549	102106	102288	95515	95034	99482	100696										219	66038
																											220	547	96223	104582	102411	96723	101786	101980	95245	94557	99333	100550										220	66059
																											221	543	96645	104331	102978	96548	102455	101505	96039	94226	99808	99687										221	66156
																											222	598	96819	104644	102170	96597	102617	101583	95444	94824	99832	100219										222	65765
																											223	576	96699	104525	102440	96669	102112	101959	95583	94802	99779	100330										223	66275
																											224	546	96279	104369	102512	97349	102579	101946	95234	94258	100102	100498										224	66533
																											225	574	96908	104743	102172	96727	102604	101813	95024	94789	100087	99909										225	66565
																											226	578	96512	103897	102744	96531	102608	101437	95775	94142	99329	100433										226	65702
																											227	522	96363	104457	102813	97437	102811	101806	95669	93955	99791	100449										227	66078
																											228	519	96926	104928	102729	97157	102652	102074	95944	94052	99584	100071										228	66049
																											229	549	96448	104412	102769	97187	102531	101722	95716	93978	100099	99873										229	66698
																											230	508	96647	104552	102337	97378	103060	101973	95501	94549	99420	99713										230	65945
																											231	578	96458	105600	102918	96856	102558	102138	95027	94118	99772	99612										231	65938
																											232	558	96609	104293	102784	96899	101880	101519	95343	94664	99227	100285										232	65616
																											233	526	97025	104924	102377	96983	102081	101656	95490	94381	99272	99910										233	66337
																											234	565	96629	104815	102169	97403	102558	101646	95612	94138	100263	99741										234	65911
																											235	549	96104	105082	102698	97340	102869	101930	95104	93846	99116	99974										235	65638
																											236	525	96580	105083	102093	97217	102478	101655	95605	93990	99676	99747										236	66304
																											237	584	95553	104818	102797	97730	102573	102128	95757	94153	99947	99944										237	66459
																											238	578	97467	104685	102590	97001	102085	101694	95489	93938	98949	99844										238	66492
																											239	547	96804	105299	102910	97414	102565	101545	95798	93955	99947	99903										239	66039
																											240	529	96187	105303	102433	97138	102820	102021	95334	94110	99294	100113										240	65668
																											241	552	96189	104905	102565	97678	102272	101601	95440	92626	99100	99659										241	66023
																											242	564	96416	105110	102320	97008	102080	101640	95642	93822	99674	100048										242	66530
																											243	535	96480	104882	102147	97963	102875	101870	95337	94083	98931	99650										243	66445
																											244	577	96750	104939	101800	97245	102697	101687	95785	93360	99343	99995										244	66315
																											245	569	96747	105011	102888	97451	102808	101283	95376	93449	99217	100199										245	66970
																											246	574	96119	104798	102882	96927	102312	101873	95698	93303	99578	100056										246	66438
																											247	556	96282	105236	102759	97051	102261	101926	95074	93438	99460	100274										247	66242
																											248	546	96857	104952	102969	97197	102482	102233	95673	93408	99773	99063										248	66116
																											249	547	96638	104080	102777	97273	102160	102060	95467	93178	100270	100163										249	65903
																											250	547	97490	104897	102327	97298	102273	101205	94860	93412	99527	99703										250	66402
																											251	571	97374	105102	103223	97378	102770	101659	94563	93571	99679	100209										251	65882
																											252	556	96560	104855	103014	96624	102884	101973	94685	93559	99731	99890										252	66695
																											253	564	96604	105259	103254	96979	102202	101736	95332	93555	99535	99670										253	66450
																											254	560	96551	105839	102844	96981	102580	101387	94756	93639	99200	99659										254	66562
																											255	542	96918	104867	102309	96739	102280	101572	93966	93559	99376	99684										255	66195
																											256	593	97333	105156	102819	96903	102135	101472	94532	93732	99699	99920										256	65639
																											257	552	97013	104803	102401	96657	102552	101205	94236	93303	98961	100090										257	66050
																											258	561	96318	104864	102145	96602	102280	101617	94414	93128	99944	99761										258	65687
																											259	558	97080	105121	102201	96453	101718	101712	94983	93358	98849	99860										259	65976
																											260	580	96613	105036	102656	96459	101769	101244	94568	93864	99722	99813										260	66139
																											261	594	97076	105196	101816	96771	102127	100672	94661	93703	98830	99571										261	67013
																											262	569	96650	104903	102808	97126	101952	101233	94074	93681	99096	99715										262	66211
																											263	507	96878	104572	102255	96520	102269	101243	94481	93138	99129	99450										263	66238
																											264	548	96511	104688	102047	96356	101299	101145	93812	93407	98985	99684										264	66054
																											265	581	95974	104332	102317	96973	101695	101495	94130	93778	99113	99621										265	66104
																											266	554	96282	103978	102494	96619	101429	100454	94539	93448	98920	99890										266	66400
																											267	558	96324	104754	101378	96633	102098	101263	95160	93162	99166	99266										267	65942
																											268	526	97048	105029	102675	96739	102116	100433	94533	92992	99457	99668										268	66626
																											269	541	95998	104892	101535	96768	101172	100925	94442	93887	98848	99471										269	65872
																											270	544	95824	105045	101154	96424	101313	100632	94239	93564	98385	99781										270	66105
																											271	587	95783	104122	102409	96430	101144	100532	94784	93716	98607	99445										271	66437
																											272	522	96542	104845	101872	96890	100863	100780	94734	92884	98934	99180										272	65991
																											273	559	96659	104924	102068	96948	100916	101152	94608	93627	98376	99805										273	66502
																											274	578	95669	104038	101170	96157	101322	100710	94265	93531	98525	99196										274	66152
																											275	539	96496	104744	101289	95959	101005	100511	94389	93405	99109	98853										275	66051
																											276	590	95484	104044	101500	96297	100611	101126	94904	93544	97949	99055										276	66301
																											277	532	95869	103560	101584	96220	100642	100705	94615	93130	98406	98828										277	65854
																											278	556	95850	104780	101910	96245	100632	100659	94547	93415	98694	98841										278	65959
																											279	549	95956	104852	101173	96545	101421	100806	95032	93410	98954	99058										279	65882
																											280	552	96107	104581	101122	96828	101012	100464	94482	93214	98616	98814										280	66141
																											281	566	96214	104198	101815	96829	100732	100676	94927	93077	98947	99197										281	65770
																											282	559	95891	104112	101588	96521	100859	100209	94640	93290	97719	97793										282	66011
																											283	594	96235	103403	101381	96658	100711	101021	94291	93323	97592	99249										283	66320
																											284	561	95830	103932	101362	96208	100696	100802	95305	93437	98417	98528										284	66205
																											285	613	95828	104080	101126	96082	100607	100445	94581	93152	98260	98156										285	66113
																											286	534	96220	103572	101416	96719	100992	100283	94823	93327	98588	99024										286	66374
																											287	560	96894	103668	100668	95896	100147	101123	94404	93279	98468	99138										287	66133
																											288	596	95963	103567	100228	96531	100373	100368	94953	92813	98456	99107										288	65611
																											289	570	96096	103955	100640	96310	100258	101156	94802	93151	97720	98824										289	66238
																											290	572	96437	104024	100743	96593	99890	101078	94894	93454	98070	98864										290	65882
																											291	577	96030	103552	100719	96251	101050	100941	94656	92971	98257	98810										291	66202
																											292	565	96299	103861	100874	95724	100122	100687	94938	92749	97975	98888										292	65629
																											293	584	96203	103646	100640	95773	101058	100281	94628	92515	98237	98800										293	65771
																											294	550	96504	103682	100311	96201	100674	101010	94121	92944	98540	99086										294	65840
																											295	561	96427	103601	100057	96580	100366	100778	95031	92419	98691	99218										295	66004
																											296	549	96241	103234	100161	96098	100293	100165	94287	92279	98532	98661										296	66200
																											297	561	96486	103823	100503	96812	100558	100461	94550	92187	98031	99097										297	65952
																											298	556	96526	103865	100636	95683	100863	100115	94485	92438	97648	98470										298	65752
																											299	543	96206	103016	99920	95772	100146	101109	94651	92498	97844	98875										299	66080
																											300	539	96703	103937	99941	95947	100445	100715	94560	92041	98099	98337										300	65998
																											301	603	96331	103280	99608	96024	100169	100123	95218	91175	98030	99031
																											302	577	96477	103977	100350	96410	100879	100299	94570	92775	98482	98550
																											303	534	96536	103382	100026	96046	99912	100705	94479	91896	98144	98948
																											304	564	96572	103554	99666	95820	100198	100893	94468	91970	98261	98730
																											305	622	96278	103343	99776	95614	100280	100761	93420	91730	98381	98765
																											306	568	96400	102847	99961	95498	101037	101068	94042	91670	98319	98142
																											307	540	96248	104011	99447	95838	101156	100501	93994	91670	98348	97962
																											308	550	95767	102943	100445	96173	100230	100517	94394	91725	97856	98718
																											309	548	96268	102412	99544	95798	100756	100728	93831	91130	97931	98602
																											310	581	96400	102931	99978	95807	100465	100714	94318	91040	97417	98318
																											311	541	96023	103822	99766	96006	100444	100783	93173	91931	97768	98631
																											312	583	96014	103019	99292	95794	100329	100643	94079	91227	98073	98166
																											313	565	96167	103445	99143	96468	100231	100218	94048	91373	97087	98504
																											314	604	96441	102746	99270	95764	99948	100697	92920	90678	97309	98695
																											315	527	96959	103166	99407	95512	100560	100343	93706	91770	97883	98401
																											316	564	95519	103255	99779	95783	100098	100052	93973	91316	98141	98536
																											317	564	95794	103177	99939	96039	99966	99676	93683	91498	97865	98416
																											318	534	95764	102793	99507	95707	100737	99943	93102	91005	96797	98885
																											319	574	96084	102651	98935	96219	100780	100615	93354	90932	97064	97917
																											320	569	95353	102443	98760	95701	99890	100331	93145	91067	97267	98306
																											321	568	95559	102832	98583	96084	100774	100061	93075	91162	97457	98541
																											322	601	95678	102186	99034	95568	99731	99870	92959	90813	97756	98196
																											323	609	96015	102557	98604	95548	100155	99865	93045	90564	97174	97947
																											324	565	95608	101971	98206	95500	100400	99272	93237	90592	97282	98143
																											325	553	95777	102386	98635	95458	100221	99538	93380	90471	97700	97499
																											326	604	95623	102259	98695	95420	100221	99872	92763	90349	97184	97965
																											327	585	95407	102593	98350	95766	100355	99227	92512	89954	96896	98056
																											328	627	95398	102563	98048	95540	99852	100304	93024	90510	96674	97599
																											329	589	95028	101816	98180	95132	100237	99654	92282	89854	97473	96776
																											330	569	95705	102303	97327	95505	99986	99532	93113	89851	97176	97380
																											331	595	95298	101863	98291	95115	100056	99933	92604	89717	97041	97941
																											332	594	94559	101733	97452	95208	99512	100034	92353	89391	97526	97720
																											333	591	94465	101441	97232	95090	99358	100123	92353	89108	96662	97273
																											334	564	95396	102011	97512	95229	99396	99157	92038	89249	96855	97558
																											335	570	95300	101243	97528	95489	99229	99430	92657	89078	96710	97352
																											336	566	95364	101841	97341	94553	99509	98678	91701	89277	96797	97140
																											337	573	95246	101141	97651	94701	99593	99647	91898	89260	96187	96988
																											338	568	94815	101248	97270	94710	98883	99758	92030	89240	96685	97480
																											339	561	94555	100986	96903	94695	99483	99220	91874	88499	96275	96975
																											340	569	94347	101428	97416	94739	99344	99225	91378	88783	96346	97130
																											341	539	95219	100635	96670	94500	99260	99567	91348	88941	95814	97357
																											342	597	94110	100928	96626	94500	99325	99104	91887	89069	96480	96726
																											343	546	94925	100655	96594	94343	99079	98872	91406	89640	96394	96809
																											344	578	94741	100552	97057	93793	98875	98850	91223	88809	95775	96153
																											345	591	94042	100637	96506	93834	98952	98478	90773	88505	95740	96701
																											346	592	94063	101039	96518	94188	99124	98801	90733	88846	95893	96933
																											347	625	93734	100426	96656	93908	98725	98452	90319	88408	95622	96399
																											348	568	94474	100793	96222	93674	98948	98096	90678	88655	95700	96662
																											349	580	94378	100842	95792	93396	98380	98289	91335	88514	95580	96658
																											350	560	94660	100503	96035	93065	99054	98094	90253	88330	95360	96701
																											351	589	93923	99826	96274	93982	98518	97597	89888	88897	94641	96096
																											352	577	93306	100582	95999	93782	98311	98198	90515	88360	95178	96289
																											353	588	93979	100288	95745	93394	98554	97870	90784	88931	94925	95898
																											354	557	93090	99465	95616	93229	98643	97647	90946	88555	94894	95509
																											355	597	93382	99733	95738	93357	98625	97276	90264	88670	94922	95829
																											356	562	94389	99634	95806	93702	97961	96881	90835	88630	94362	95314
																											357	588	93789	99121	95583	93682	97943	98181	90780	87968	94654	95453
																											358	573	92986	99460	95324	93259	97703	97274	90245	88168	93687	94565
																											359	587	92637	99600	95220	93010	98440	97479	90386	88351	94308	94777
																											360	535	93371	99031	95623	92763	98164	96693	90317	88408	93778	94870
																											361	568	92310	98291	95388	93495	96980	96817	90598	87319	93503	94935
																											362	597	92256	98950	95454	92817	97740	96980	90394	87724	94151	94771
																											363	595	92329	98538	95125	92364	97206	97573	90850	88008	93455	94772
																											364	565	92562	98182	94794	93260	96954	96679	90016	88246	93790	94797
																											365	586	92699	98781	94934	92514	96787	96658	90256	87898	93855	94412
																											366	598	92353	97764	95302	93062	97345	96597	89947	87672	93008	95069
																											367	616	92406	97823	95389	92761	96530	96298	89708	87579	93004	94881
																											368	597	92644	97868	95404	92109	96811	97067	89981	87388	93657	94960
																											369	625	92355	98100	95063	92652	96935	96655	90102	87702	93399	94583
																											370	602	91688	98242	94624	92380	96432	96506	90369	87685	93176	93916
																											371	620	92091	98438	94884	92334	96482	95830	90192	87904	93600	93998
																											372	612	91369	98123	94890	91500	96499	96628	90060	87829	93556	94523
																											373	637	92359	97701	94874	91810	96376	96274	90091	87798	93189	94016
																											374	578	92092	97988	95130	92795	96022	96446	89983	87010	93235	94486
																											375	594	91843	98062	95168	91479	96015	96267	89587	87084	93116	94003
																											376	626	90944	98402	95244	91005	96430	96730	90305	87422	92532	94085
																											377	589	91764	97481	94820	91956	95567	96241	89889	87479	93136	94171
																											378	578	91626	98324	94953	91853	95536	96123	89801	87449	93024	94361
																											379	564	91434	97630	94856	91798	96152	96456	90211	87627	93200	93631
																											380	608	91436	97615	95058	91517	95751	96616	89913	87494	92920	93814
																											381	607	91162	97531	95551	91311	95747	95669	89928	87631	92818	93843
																											382	598	91276	97449	94968	92049	96252	96138	90456	87468	93035	94330
																											383	525	91022	97351	94654	91557	95464	96380	89499	87652	92659	93885
																											384	553	90875	97470	95190	91674	95454	95663	89315	87865	93004	93075
																											385	584	90636	97099	94792	91434	95613	96556	89903	86921	92658	93323
																											386	577	90989	98136	94504	91471	96132	96052	90194	87925	92711	93335
																											387	584	91173	97854	94560	91226	95989	96332	89701	87431	93236	93993
																											388	594	91301	98240	94242	91056	95548	95629	89687	87350	92616	93676
																											389	568	91323	98020	94650	91289	95659	95903	89544	87361	92733	93189
																											390	594	90982	97483	93776	91132	95449	95992	89332	86812	92546	93431
																											391	628	90574	98029	94381	91419	95093	95510	89476	87810	92463	93554
																											392	608	91329	97461	94980	91371	95566	95946	90186	87421	92304	92922
																											393	647	91317	97201	94864	90701	95658	95662	89858	87014	92443	93225
																											394	639	90736	97286	94302	90540	95156	96014	89735	87001	92768	92874
																											395	603	90854	97551	94102	90874	95572	95806	89705	87522	92266	92989
																											396	564	90766	97118	94420	90380	95727	95904	89624	87298	92823	93126
																											397	607	91087	98094	94338	90471	95514	96110	90007	86381	92133	93368
																											398	620	90641	97062	94794	90400	94958	95942	90217	86962	92595	93398
																											399	593	90999	97556	94159	90307	95398	95726	89898	87339	92278	92733
																											400	593	90623	96899	94777	90497	95163	95821	89797	86515	92227	92735
																											401	606	90350	97075	93959	90248	95011	95672	89556	87342	92284	93012
																											402	626	91032	97014	94083	90715	95247	95090	90060	86882	92005	92564
																											403	604	91068	97576	94910	90484	95175	95685	89634	86956	92041	92806
																											404	618	90450	97108	94026	89604	94779	95649	89808	86871	92064	92704
																											405	560	90439	96502	94224	89628	95420	95797	88886	86323	92707	93277
																											406	584	90885	96744	93982	90217	94387	94671	89702	86183	91880	92338
																											407	579	90609	97233	94387	89580	94966	95944	89720	86436	91940	92873
																											408	605	90345	97457	94078	89487	94427	95667	89841	86666	91860	93417
																											409	594	90394	96789	93954	89741	94913	95102	90062	86129	92329	92882
																											410	612	90721	97116	94106	89808	94538	95442	90149	86065	91979	92200
																											411	573	89829	96882	94034	89733	94779	95508	89701	86080	91724	91819
																											412	630	90388	96783	94179	89626	94332	94972	89633	86900	92059	92619
																											413	620	90138	96687	93891	89289	94739	94851	89590	86588	92049	92924
																											414	647	90489	96842	93967	89565	95189	95676	89665	86431	92380	91802
																											415	605	90767	96673	93407	89636	95076	95070	89591	86389	92164	92598
																											416	616	90261	97662	93563	90191	94586	95320	89334	86461	91775	93120
																											417	631	89706	97267	93576	89758	94525	95149	89254	86268	91973	92526
																											418	558	90364	97118	93119	89317	94841	95280	88554	86636	92199	92828
																											419	601	90173	97632	93430	89835	94929	94940	89006	86199	91623	92341
																											420	572	89816	96919	93339	89419	95156	95313	89056	86230	91874	92736
																											421	575	90427	97372	93105	89932	94744	95256	88578	86988	91781	92235
																											422	633	90550	96919	92617	89379	94825	94686	89038	86003	92418	92244
																											423	645	90153	97211	92516	89425	94481	94409	88054	85971	91605	92619
																											424	629	89615	97168	92550	90121	94806	95082	88978	86151	91562	92650
																											425	617	90162	97396	92760	89559	94594	94930	88855	86081	91734	92830
																											426	629	90125	96953	92574	89368	94255	94393	88202	85777	92053	93219
																											427	613	90033	96939	92755	89107	94981	94981	88989	85875	91982	92370
																											428	649	89419	97064	92619	89548	94853	94063	88522	85665	91791	92263
																											429	574	90229	96683	92195	89291	93914	94133	88068	85874	91473	92080
																											430	605	89452	96988	92248	89453	94262	94005	88492	85825	91444	92716
																											431	607	89926	96500	92083	89750	94121	94079	88251	85920	91034	92965
																											432	645	89738	96924	91687	89156	94168	93777	88386	86139	91673	92563
																											433	606	89647	96967	92704	89865	94845	94666	88439	85481	91237	92510
																											434	580	90156	96920	91663	89801	94477	94197	87528	86028	91258	92899
																											435	654	89150	96631	91549	89307	94200	95031	87708	86150	91286	92739
																											436	607	90106	97237	91506	89856	94027	94170	87615	85718	91119	92547
																											437	630	89561	96968	91856	89166	94285	94050	87691	85551	91239	92131
																											438	653	90193	96864	92050	89920	93986	93894	87548	85586	91454	92128
																											439	695	89450	97046	91849	89243	93768	94148	87467	85840	91228	92250
																											440	629	89408	96532	91991	88702	94186	93718	87836	84840	91300	92284
																											441	596	89037	96708	91620	89294	93831	94341	87137	85793	91102	91993
																											442	652	89709	97283	91377	88597	93759	93810	87457	85212	91508	92365
																											443	628	89559	96788	91215	88698	93826	94115	86840	85253	91514	92222
																											444	616	89069	96329	91310	88908	93214	94192	87622	85434	91058	91811
																											445	574	89371	96765	91456	88202	93785	93940	86792	85040	91613	92073
																											446	627	89826	96969	91646	88408	94087	94653	87064	85528	91307	91853
																											447	619	89562	95694	90909	88811	93567	94101	87175	85275	91277	92446
																											448	622	89316	95979	91021	88229	94342	93537	86812	84853	91262	92429
																											449	641	89119	96548	91298	88651	93932	93291	86491	84942	91584	92234
																											450	602	89425	96226	91185	88539	93586	93386	86406	85333	91870	91892
																											451	602	89539	96351	91329	87954	94030	93339	86344	85589	91303	92221
																											452	595	89625	96246	90652	88104	93832	93725	86311	85370	91620	92307
																											453	635	89165	96758	91041	87807	94195	93718	86530	85674	91221	91584
																											454	619	89477	96135	91554	88610	93893	93172	85894	85227	90997	91682
																											455	589	89548	97113	91227	88057	93252	93534	85917	85788	91566	91276
																											456	631	89892	96485	91341	87724	94175	92688	86364	85701	90870	92548
																											457	644	89375	96194	91524	87418	93340	93866	86159	86034	90592	91808
																											458	633	89516	96001	90835	88031	93701	93515	86074	85262	91138	91549
																											459	625	89262	96384	90777	87738	93387	92980	85767	85540	91115	92143
																											460	665	89089	96441	91392	88276	93507	92835	85716	85502	91663	91639
																											461	615	89244	96130	91277	87489	93799	92528	85744	85322	90971	92491
																											462	597	89120	96829	91465	87907	94393	92595	85633	85253	90789	91908
																											463	637	89569	96716	91820	88339	93507	92742	86485	85658	90413	91402
																											464	719	89760	96833	91109	88206	93214	92501	85715	85478	90757	91666
																											465	612	89695	96839	91308	87917	93147	92198	86339	85239	90946	91535
																											466	600	89169	96872	91132	88190	93118	91675	85594	85340	90414	92155
																											467	650	89358	97295	91243	88350	92767	93174	86560	85650	90632	91599
																											468	642	89248	96748	91080	88261	93637	91949	85871	85566	91055	91968
																											469	638	88765	96477	91105	88641	93065	91832	86045	85575	90585	92138
																											470	655	89302	96822	91310	88368	93153	92059	85724	85973	91039	91430
																											471	638	89719	96338	90975	88286	93477	92097	86084	85127	90878	91605
																											472	665	89140	96578	90492	88293	93151	91996	86591	86025	90722	91215
																											473	631	88715	95970	91044	88599	93120	90728	86108	85494	90779	91456
																											474	633	89287	97037	90637	88946	92913	91544	86025	85718	90073	91353
																											475	603	89192	96829	90529	89232	92837	91536	85986	85123	90275	91131
																											476	629	88767	96139	91560	88934	92449	91412	86172	85400	90397	91186
																											477	626	88559	96349	91143	89307	92787	90716	86475	85861	90344	91070
																											478	676	88826	96332	90876	89213	92038	91018	86135	86305	90628	91278
																											479	628	88939	96171	90461	88584	92674	91355	86237	85628	89999	91433
																											480	602	88627	95874	90565	89105	92569	90754	86072	85506	90755	90855
																											481	714	89042	96893	90698	88963	92361	91330	86268	85842	89811	91258
																											482	595	89211	96304	90554	89050	92292	91377	86388	85844	90232	90915
																											483	643	88791	96273	90947	89539	92048	91373	86578	86362	90820	91331
																											484	646	88063	96064	89867	89279	92370	91208	85959	85882	90187	91420
																											485	622	88670	95985	90335	89238	91774	90960	85936	86379	90610	90892
																											486	679	88842	96358	90619	90183	91734	90922	86194	86249	90030	91075
																											487	677	88549	95458	90408	89186	91792	90886	86019	86141	90368	90645
																											488	655	88280	96130	90570	90063	92235	90777	85675	86287	90250	91175
																											489	667	88621	95616	90338	89800	92063	90850	86202	86070	90029	91267
																											490	627	87807	96210	90293	89732	91231	90728	85588	85592	90025	90978
																											491	669	87907	95982	90726	90207	91335	91006	86025	86938	90016	91013
																											492	647	88293	96260	90583	90028	91370	91073	86267	86615	89996	91306
																											493	662	87656	95576	89861	90293	91400	90995	86094	86447	91003	91312
																											494	624	88152	96397	90024	90411	91430	90303	85817	86597	89992	90607
																											495	665	87361	95861	90150	90782	91205	91357	85930	87094	89856	90574
																											496	650	88181	95788	89645	90489	91634	91189	85821	87135	89898	90889
																											497	613	87379	95883	89801	90359	91463	91046	86085	86623	90012	90735
																											498	659	87316	95607	90042	90188	91739	90934	86283	87330	90436	90478
																											499	572	87478	95999	89362	90809	91742	91241	86122	87551	90363	91208
																											500	636	87454	95733	89022	91372	91588	90941	85916	87431	89956	90860
																											501	699	87805	96427	89401	90966	92051	90288	86034	86882	90368	90992
																											502	648	87391	95749	89269	90821	91251	91060	85867	86996	90196	90508
																											503	651	87359	95696	89160	91334	91817	91421	85562	87318	90499	90696
																											504	638	87661	95822	89280	91069	91535	90934	85805	87346	90195	90900
																											505	659	87411	95894	88982	91418	91793	91105	85884	87758	90132	90683
																											506	676	87899	96316	89127	91013	92132	91727	85345	87868	90085	91144
																											507	615	87758	96439	89282	91451	91479	91243	85840	88257	89893	91391
																											508	682	87562	95932	89315	91449	92197	90949	85865	87836	90316	91405
																											509	573	87224	95908	88954	91777	91948	91225	85351	87732	90230	91118
																											510	686	87393	96164	88971	91705	91868	91297	85857	87452	90074	90294
																											511	649	87388	96313	89205	91951	92210	91245	86222	88222	90271	91076
																											512	682	87563	95985	89246	92074	91890	91501	85736	87866	90513	90804
																											513	658	87830	95858	89008	92090	91695	91750	85652	88059	90218	91016
																											514	678	87868	96308	88841	92502	92497	91038	85365	87702	90128	90751
																											515	628	87594	96340	89282	91606	91926	91608	85312	88650	90710	91171
																											516	665	88048	96059	88977	92235	92550	91795	86018	87910	90229	90474
																											517	684	87293	96196	88318	92808	92687	91759	85942	88214	90277	91054
																											518	677	87820	95908	89087	92266	93077	91687	85282	88045	90081	91206
																											519	655	87874	95908	88404	92414	92981	91976	86527	88747	90498	91423
																											520	662	87558	96244	88588	91975	92898	91821	86128	88755	90813	91242
																											521	739	87778	96425	88805	91964	92208	91736	85751	88704	90597	90607
																											522	647	87632	95903	88995	93213	92685	92059	85646	88157	90651	90881
																											523	630	88004	96008	88461	92308	92406	92101	85627	88033	90716	91096
																											524	686	87990	95872	88872	92688	92656	92354	85415	88753	90611	90853
																											525	686	87709	96456	88791	92712	91927	92104	85735	89469	91136	91464
																											526	667	88052	96097	89117	92309	92766	91326	85964	88701	90484	91561
																											527	684	88230	95933	88535	92831	93149	91662	85518	88581	90295	91410
																											528	663	88289	96170	88588	92276	92905	91976	85610	88585	90293	91419
																											529	652	88299	96159	88350	92067	92778	92256	85661	89334	90441	91372
																											530	667	88469	95344	88946	92314	92953	92288	85678	89276	90208	91597
																											531	610	88280	96358	88493	91945	92834	91969	85471	88897	91168	91442
																											532	704	87916	95935	89093	92840	93272	91754	85983	89067	90565	91926
																											533	664	88455	95869	88602	91976	93302	92565	86040	89293	90458	91188
																											534	680	88446	96151	88814	92210	93063	92634	85805	88618	90972	91408
																											535	679	88442	95965	88877	92462	93511	91980	86011	89100	90784	91075
																											536	648	88524	95827	89127	92208	93342	92089	85415	89296	91402	91044
																											537	634	88679	96280	89734	91896	93079	92460	85991	89073	90496	91799
																											538	691	88548	96147	88748	92051	92900	91861	86224	89426	91121	91705
																											539	658	88622	95587	88649	92168	93223	92706	86031	89643	91023	91449
																											540	648	88694	95422	88960	92195	93486	92139	85865	89283	91029	90825
																											541	681	88378	95719	88536	92060	93414	92320	86501	89959	91053	91765
																											542	696	88704	95459	88643	92051	93502	92291	86363	89566	91603	91413
																											543	697	88658	95909	88387	93074	93716	92392	86655	89145	91134	91651
																											544	726	88544	95983	88566	92156	93181	92236	86094	89637	90715	91140
																											545	796	88839	96210	89624	91752	93484	92793	86368	89211	90865	91547
																											546	708	89119	95864	88871	91911	93104	92889	86442	89611	90920	91826
																											547	680	88569	95837	89710	91780	94172	92026	86797	90001	91439	91220
																											548	729	88369	96166	88697	92066	93447	92536	86938	89887	91690	91485
																											549	694	88394	95777	88903	91784	93265	92159	86851	89873	91371	92063
																											550	679	88326	95651	89225	92232	93244	93111	86060	90203	91318	91686
																											551	710	88982	95781	89441	93006	93333	93017	87004	90103	91263	91152
																											552	696	89369	95657	88893	92015	93128	92652	86816	89923	90934	92048
																											553	748	89255	96112	89161	92056	93511	92382	87231	90091	91566	91663
																											554	701	88096	95958	89353	92443	92965	92217	87402	90420	91329	91774
																											555	674	88452	95585	88761	92363	94253	92162	87326	89854	91939	91065
																											556	711	88838	95498	89175	92186	93823	92986	86959	89672	91296	91425
																											557	713	88977	95326	89910	92576	93286	92393	87129	90099	91756	91545
																											558	683	88454	95427	89175	92368	93639	92289	88161	90546	91893	91515
																											559	727	88764	95376	89101	92474	93707	92508	87503	90218	91353	91564
																											560	708	88745	95414	89043	92282	93077	92217	87938	90576	91581	91290
																											561	680	88849	95273	89225	92684	93978	93041	87875	90179	91676	91203
																											562	720	88999	95311	89434	92412	94231	92704	88051	90545	91898	90978
																											563	730	88422	95460	89432	92059	93576	92492	87652	90205	92068	91938
																											564	760	89130	95372	89355	92502	93459	92284	88322	90161	91635	91040
																											565	714	88264	95263	89632	91960	93422	92685	88392	90474	91624	91626
																											566	687	88644	95622	89163	92793	93799	92527	88102	90381	92568	90833
																											567	719	89381	95494	89251	92501	93995	91554	88837	90315	92014	91011
																											568	736	88865	95007	88787	92196	93688	92891	89128	90198	91478	91414
																											569	706	88882	95079	89117	92860	93660	92254	88936	90008	91735	91796
																											570	712	89464	95712	89346	92269	93985	92679	88884	90005	91835	90772
																											571	725	89609	95606	89192	91795	94255	92157	88889	90153	91814	91015
																											572	765	89324	96559	89072	92190	93867	92171	88813	90039	91778	91389
																											573	747	89354	95646	89185	92825	93874	91996	90007	90497	91927	91236
																											574	746	88990	95485	89170	92181	93827	91812	89085	89980	92045	91396
																											575	720	88818	95629	89048	91696	93712	92173	89642	89672	91401	91181
																											576	740	88910	95854	89655	92100	93595	92234	89741	89959	91464	90950
																											577	699	88901	95429	88389	92109	93589	92199	89449	89828	91800	90977
																											578	739	89288	95337	89102	91554	94138	92089	90240	89894	91684	91143
																											579	724	89322	95291	88808	92166	93974	91519	90399	89535	91506	91582
																											580	728	89290	94794	88724	91752	93718	91808	90405	89666	92066	91418
																											581	708	89055	95339	89525	91796	93371	91869	90052	89657	91949	90863
																											582	705	89062	95556	89083	91631	94208	91947	90559	89164	91537	90804
																											583	766	89533	95634	88509	91474	93878	91869	90788	89312	92155	91393
																											584	726	88669	95611	88450	91225	93818	91975	90686	89875	91605	90609
																											585	682	89545	95849	88280	91444	93725	91325	90578	89991	91460	91237
																											586	699	88819	95553	88770	91130	94068	91269	90085	89307	91518	91072
																											587	757	89454	95477	88362	91120	93733	91162	90344	89205	91531	91539
																											588	732	89042	95534	88654	90657	93978	90624	90895	89041	91519	91167
																											589	744	88689	95600	88303	91726	93937	91008	90934	89782	91899	90873
																											590	754	88843	95590	88404	91529	93193	91073	91067	88983	91305	90490
																											591	741	89427	95640	88009	90610	93428	91703	91063	89628	91506	91197
																											592	725	88961	95115	88460	91137	93127	91112	91123	88893	91394	90941
																											593	721	88902	95289	88280	91513	93763	91033	90808	89125	91909	90801
																											594	774	88459	95966	88413	90605	93217	91483	91361	88937	91331	90899
																											595	757	88494	94840	88154	91181	93334	90914	91065	88627	91741	90929
																											596	815	88665	95366	88667	91311	92750	91035	91307	88895	91849	91178
																											597	734	88457	95157	87559	91285	93263	91006	91648	88864	91631	91644
																											598	752	89030	95032	88136	91475	93074	90950	91563	89240	91957	90434
																											599	758	88839	95572	88091	91033	93182	91245	91008	88350	91633	90739
																											600	788	88678	95695	88041	90900	93186	90966	90884	88660	91590	91303
[truncated: 145 more columns]
